# Supplementary material for: Immune repertoire profiling uncovers pervasive T cell clonal expansions in benign prostatic hyperplasia
Source: J Clin Invest. 2025 Apr 3;135(11):e186939. doi: 10.1172/JCI186939 (PMC12126242; doi:10.1172/JCI186939)
Supplement: Supporting data values [file jci-135-186939-s128.xlsx]

## Sheet: 1E
Figure 1E
Nodule:		11b	13a	11a	9b	7a	13b	9a	14b	17	3	5	12	2b	7b	4b	1c	4a	10	6	4c	8	16	2a	1b	15	14a	1a
Clonotype:	1	1.66482	1.82774	1.03395	1.12491	1.40968	0.823264	0.84129	0.770704	0.62216	0.638863	0.959052	0.541466	0.366279	0.39486	0.276768	0.343249	0.30437	0.28129	0.265239	0.201518	0.413893	0.23802	0.176295	0.132759	0.0934984	0.0971949	0.0811478
	2	1.55887	1.52544	0.994435	1.04228	1.15203	0.700003	0.61205	0.736901	0.539671	0.553128	0.927607	0.414297	0.322206	0.341049	0.264111	0.312738	0.242725	0.245161	0.243755	0.193225	0.235567	0.194528	0.147777	0.132759	0.0927257	0.0876794	0.0765107
	3	1.4832	1.45568	0.971385	0.839687	0.702376	0.611742	0.592019	0.588169	0.52569	0.542757	0.397771	0.379106	0.321015	0.287237	0.259891	0.266972	0.240524	0.242581	0.242929	0.189908	0.187866	0.171596	0.142073	0.128781	0.0911802	0.0842809	0.0728011
	4	1.29654	1.26035	0.846258	0.754385	0.531705	0.599568	0.567537	0.540845	0.490737	0.47085	0.37576	0.358311	0.320419	0.263967	0.248078	0.203407	0.220709	0.212473	0.233014	0.189078	0.178326	0.161316	0.133259	0.127787	0.0904075	0.0829216	0.0681641
	5	1.17546	1.13478	0.793572	0.709069	0.505448	0.585872	0.556409	0.531831	0.489339	0.463936	0.296363	0.326319	0.311486	0.255968	0.242172	0.200017	0.219058	0.209032	0.200788	0.183273	0.137964	0.15499	0.129629	0.11834	0.0888621	0.0815622	0.0677004
	6	1.17042	1.07897	0.740887	0.669084	0.500525	0.50522	0.518573	0.470986	0.486543	0.450108	0.133638	0.326319	0.31089	0.248696	0.236265	0.200017	0.215756	0.203871	0.190873	0.181615	0.107143	0.149454	0.11874	0.11834	0.0880894	0.0815622	0.0672367
	7	1.08465	1.00921	0.691495	0.583782	0.416831	0.503698	0.494091	0.468732	0.468368	0.423834	0.119488	0.297526	0.30017	0.247969	0.226983	0.198322	0.2086	0.203871	0.177652	0.178297	0.106409	0.148664	0.114074	0.117842	0.0873167	0.0802028	0.0639908
	8	0.993845	0.999907	0.658566	0.583782	0.406984	0.491524	0.482963	0.466479	0.465572	0.421069	0.11713	0.291928	0.288258	0.213065	0.226139	0.197474	0.202546	0.202151	0.177652	0.177468	0.104207	0.14471	0.112	0.117345	0.0873167	0.0761247	0.0612086
	9	0.938351	0.990606	0.642102	0.55446	0.403702	0.471741	0.476286	0.43493	0.459979	0.405166	0.110841	0.291128	0.273369	0.205066	0.225296	0.194932	0.202546	0.202151	0.176	0.173322	0.102739	0.136011	0.112	0.117345	0.0834531	0.0747653	0.0598175
	10	0.903037	0.972003	0.61576	0.546463	0.398779	0.455002	0.471835	0.430422	0.448794	0.398944	0.110055	0.28073	0.271582	0.205066	0.224452	0.194932	0.200895	0.20043	0.174347	0.169175	0.0924655	0.136011	0.110444	0.113367	0.0795895	0.0747653	0.0570353

## Sheet: 1F
Figure 1F
Nodule:		17	8	11b	11a	6	13a	4a	15	1b	16	9a	4b	7B	14a	1a	12	4c	14b	5	7a	1c	9b	13b	10	2a	2b	3
Clonotype:	1	33.8943	12.438	19.0021	19.1073	16.3327	13.1976	12.2302	23.0205	14.9015	9.6046	11.0473	7.61271	15.624	4.93917	7.25065	5.9937	9.7344	4.04043	6.23353	7.46281	2.97387	0.983378	1.68455	1.20512	2.19363	1.94988	1.95859
	2	21.0456	9.19209	7.65478	11.3514	14.7657	11.623	8.10922	11.6988	6.19983	3.79811	4.81506	5.87421	3.05303	4.67381	6.81482	2.45655	4.57026	3.14511	3.79081	1.64345	1.51962	0.930297	1.5606	1.19027	0.792924	0.839985	0.392151
	3	8.03535	8.98235	6.81803	4.45996	7.8083	5.14534	6.11475	4.57449	4.3046	3.61736	3.3541	4.6514	2.43217	3.04495	3.22579	2.14025	1.76486	3.08236	1.67598	1.52374	1.2245	0.919123	1.12791	0.894826	0.702854	0.617361	0.386725
	4	3.28977	8.32631	4.58897	4.02373	5.11708	3.96186	3.48873	0.593641	2.73535	3.0917	2.22732	2.47376	2.19927	2.67889	1.62537	1.90272	1.04274	2.2428	1.32981	0.710832	0.799223	0.913535	0.629013	0.745688	0.674755	0.401816	0.366466
	5	3.28866	7.3875	4.28939	3.0905	0.814927	2.50223	3.38279	0.490053	1.45066	2.98029	1.7794	1.86349	1.51006	2.4129	1.54501	1.82272	0.90866	1.6094	0.981752	0.599475	0.674573	0.896773	0.584359	0.672887	0.51694	0.389591	0.364657
	6	2.55222	5.68404	3.36654	2.82138	0.581917	1.92739	3.10797	0.487397	1.27409	2.5856	1.70242	1.72724	0.767687	2.14122	1.1931	1.68242	0.7877	1.43213	0.785023	0.521524	0.624469	0.863249	0.556642	0.651682	0.511936	0.330396	0.340057
	7	1.25737	4.44062	2.95907	2.59206	0.541658	1.89358	2.09364	0.405721	1.11938	2.11921	1.37523	1.40071	0.694273	2.07725	1.069	1.59996	0.530477	0.775819	0.610994	0.412951	0.477212	0.843693	0.543554	0.602205	0.49654	0.318815	0.33861
	8	1.16476	2.53928	2.73639	2.18404	0.4892	1.75156	1.97722	0.405057	1.0359	1.78675	1.00255	1.24308	0.686046	1.66623	1.05766	1.58642	0.526833	0.769844	0.358778	0.374904	0.42833	0.812963	0.528925	0.581708	0.436108	0.317849	0.289772
	9	0.834569	1.69223	2.10739	1.67402	0.465411	1.18123	1.96605	0.396425	1.01304	1.58348	0.855583	0.899653	0.547444	1.55667	0.986044	1.47443	0.458338	0.638383	0.210601	0.365624	0.406944	0.715184	0.519687	0.54354	0.421096	0.269915	0.253958
	10	0.521468	1.52993	1.74353	1.50112	0.422103	1.01103	1.2773	0.378496	0.97362	1.27176	0.607132	0.771292	0.522129	1.26092	0.880732	1.47196	0.458338	0.496962	0.189162	0.36284	0.378837	0.687247	0.465023	0.435397	0.391458	0.262837	0.218867

## Sheet: 1G
Figure 1G
Peripheral zone:		10b	1d	9c	2c	3b
Clonotype:	1	8.71058	7.09497	2.83203	1.57247	1.00998
	2	2.96208	2.08966	2.09986	1.35011	1.00221
	3	2.61078	2.01877	1.6483	1.15875	0.99833
	4	2.49102	1.91552	1.38628	0.678597	0.773026
	5	2.0519	1.5919	1.04436	0.659107	0.738065
	6	1.79641	1.45783	0.951443	0.648476	0.695335
	7	1.74052	1.37153	0.904986	0.620128	0.644836
	8	1.35729	1.32684	0.815788	0.613926	0.633182
	9	1.30938	1.31143	0.797205	0.599752	0.629297
	10	1.3014	1.00784	0.680133	0.52888	0.621528

## Sheet: 1H
Figure 1H
Blood:		b9	b5	b2	b7	b8	b4	b10	b6	b12	b3	b1	b11
Clonotype:	1	7.65109	6.13212	5.51024	6.10474	3.42548	3.30839	6.21707	2.0091	1.74092	2.07418	1.04609	0.357696
	2	4.78657	3.50738	4.39558	3.50086	1.87874	2.33862	2.75268	1.99584	1.65058	1.58274	0.988382	0.314309
	3	4.72681	3.43161	2.64768	2.10278	1.67071	1.58413	0.808489	1.30672	1.5325	1.22414	0.890978	0.299736
	4	3.62771	2.71348	2.41898	1.90629	1.64669	1.29777	0.623617	1.28193	1.10784	0.770549	0.639796	0.270259
	5	2.93322	1.50453	1.7233	1.5664	1.45881	0.943368	0.565031	1.23233	0.875939	0.741985	0.503698	0.224885
	6	1.99349	1.49497	1.37456	1.18897	1.35544	0.863146	0.366706	1.13661	0.858497	0.56991	0.462668	0.204019
	7	1.99211	1.16253	1.26892	1.09736	1.34557	0.822527	0.339365	0.88518	0.751828	0.47699	0.44699	0.180504
	8	1.85198	1.15229	0.902166	1.05236	1.16542	0.68747	0.311591	0.796374	0.600881	0.465289	0.418636	0.108302
	9	1.59026	0.985043	0.644662	0.592379	1.04189	0.39197	0.292497	0.784264	0.529768	0.417797	0.413633	0.0784945
	10	1.56896	0.881965	0.531216	0.527638	0.841572	0.388923	0.247798	0.732941	0.501144	0.37409	0.299884	0.0775009

## Sheet: 1I
Figure 1I
BCR top clonotype	TCR top clonotype
1.82774	33.8943
1.66482	23.0205
1.40968	19.1073
1.12491	19.0021
1.03395	16.3327
0.959052	15.624
0.84129	14.9015
0.823264	13.1976
0.770704	12.438
0.638863	12.2302
0.62216	11.0473
0.541466	9.7344
0.413893	9.6046
0.39486	7.61271
0.366279	7.46281
0.343249	7.25065
0.30437	6.23353
0.28129	5.9937
0.276768	4.93917
0.265239	4.04043
0.23802	2.97387
0.201518	2.19363
0.176295	1.95859
0.132759	1.94988
0.0971949	1.68455
0.0934984	1.20512
0.0811478	0.983378

## Sheet: 1J
Figure 1J
BCR top-10 clonotypes	TCR top-10 clonotypes
12.2692	75.884
12.2547	62.2123
7.98841	55.2662
7.4079	52.8055
6.42806	47.339
5.74763	44.1947
5.61305	43.7478
5.44	42.4507
4.99685	35.0079
4.76865	32.4389
3.5477	28.7661
3.50713	28.5175
3.08567	28.0361
2.66294	26.452
2.43015	25.6482
2.31206	22.1311
2.25773	20.7826
2.20301	18.2332
2.08225	16.1664
1.83688	13.9782
1.66658	9.50757
1.6353	8.56544
1.29629	8.20027
1.22467	7.52332
0.882439	7.13824
0.821059	5.69845
0.675613	4.90985

## Sheet: 1K
Figure 1K
Shannon BCR	Shannon TCR
0.791257	0.698229
0.774361	0.680135
0.772478	0.675133
0.744969	0.674835
0.744502	0.656047
0.74254	0.652854
0.731859	0.647569
0.7299	0.63572
0.704719	0.62783
0.702823	0.626368
0.7004	0.598404
0.694311	0.587713
0.690159	0.582374
0.689462	0.57334
0.682079	0.572211
0.677292	0.56013
0.671922	0.557088
0.671791	0.551955
0.664619	0.50369
0.661588	0.50324
0.661527	0.49466
0.657218	0.490705
0.651171	0.483765
0.650935	0.483512
0.631824	0.457303
0.630971	0.436973
0.575739	0.35092

## Sheet: 1L
Figure 1L
Top TCR clonotype, stromal	Top TCR clonotype, epithelial	Top TCR clonotype, PZ	Top TCR clonotype, blood
33.8943	2.19363	8.71058	7.65109
23.0205	9.7344	7.09497	6.21707
19.1073	7.46281	2.83203	6.13212
19.0021	6.23353	1.57247	6.10474
16.3327	4.04043	1.00998	5.51024
15.624	2.97387		3.42548
14.9015	1.95859		3.30839
13.1976	1.94988		2.07418
12.438	1.68455		2.0091
12.2302	1.20512		1.74092
11.0473	0.983378		1.04609
9.6046			0.357696
7.61271
7.25065
5.9937
4.93917

## Sheet: 1M
Figure 1M
Top-10 TCR clonotypes, stromal	Top-10 TCR clonotypes, epithelial	Top-10 TCR clonotypes, PZ	Top-10 TCR clonotypes, blood
75.884	20.7826	26.3313	32.7222
62.2123	18.2332	21.1863	22.9659
55.2662	16.1664	13.1604	21.4173
52.8055	13.9782	8.43019	19.6398
47.339	9.50757	7.7458	15.8303
44.1947	8.56544		12.6263
43.7478	8.20027		12.5248
42.4507	7.52332		12.1613
35.0079	7.13824		10.1499
32.4389	5.69845		8.69767
28.7661	4.90985		6.11075
28.5175			2.11571
28.0361
26.452
25.6482
22.1311

## Sheet: 1N
Figure 1N
Shannon TCR stromal	Shannon TCR epith	Shannon TCR PZ	Shannon TCR blood
0.587713	0.698229	0.673305	0.755764
0.582374	0.680135	0.643958	0.732602
0.57334	0.675133	0.634638	0.716717
0.572211	0.674835	0.598003	0.70354
0.56013	0.656047	0.584941	0.693279
0.557088	0.652854		0.68332
0.551955	0.647569		0.657232
0.50369	0.63572		0.649516
0.50324	0.62783		0.647151
0.49466	0.626368		0.642912
0.490705	0.598404		0.602321
0.483765			0.562651
0.483512
0.457303
0.436973
0.35092

[truncated: 7 more sheets: S1M, S1P, S1Q, S1V, S1Y, S2Q, S2V]
